# Supplementary material for: Income-related inequalities in health care utilization in Mongolia, 2007/2008–2012
Source: Int J Equity Health. 2015 Jul 25;14:57. doi: 10.1186/s12939-015-0185-8 (PMC4514452; doi:10.1186/s12939-015-0185-8)
Supplement: Additional file 1: — Inequality decomposition for health care utilization, 2007/2008 and 2012. [file 12939_2015_185_MOESM1_ESM.xlsx]

## Sheet:  decomposition
Inequality decomposition for health care utilization, 2007/2008 and 2012
	CI		Elasticities
			Tertiary level hospital outpatient visit		FGP /soum hospital outpatient visit		Private hospital outptient visit		Hospitalization
	2007/2008	2012	2007/2008	2012	2007/2008	2012	2007/2008	2012	2007/2008	2012
Chronic disease	-0.00171655		0.0405		0.0111		-0.022224		0.2523
Disability	-0.00805089	-0.00931369	-0.00509	0.0468039	0.01959	-0.00674978	-0.0461	-0.0576184	0.0419	0.0661165
The number of work/school days	-0.00153753	-0.0004029	0.1882	0.192908	0.0436	-0.110391	0.06597	0.118159	0.0427	0.0392424
Any health problem in last month	0.00027428	0.00057006	0.807	0.803225	0.9463	1.10166	0.9454	0.903625	0.1454	0.139169
female 25-34	0.00112679	0.00060497	0.0271568	-0.0124699	0.00568946	0.0193849	-0.0675281	-0.020519	0.00070608	0.0120555
female 35-44	0.00058503	0.00027087	0.0656872	-0.0121818	-0.00942314	0.00753955	0.0265958	-0.00794226	-0.0127465	0.00398727
female 45-54	0.00153442	0.00221057	-0.00441626	0.0155949	-0.00906593	0.00917469	-0.0455563	-0.0312412	0.00764752	0.0230639
female 55-64	0.00543184	0.00243518	0.00774651	-0.00247517	-0.00367941	0.0107694	0.00822345	0.0177485	0.0110535	0.0375875
female 65-74	-0.00115428	-0.004657	-0.0164352	-0.0127048	0.0260977	0.0340658	0.0381864	-0.00486682	0.0142823	0.0244673
female 74<	-0.00424952	-0.00588212	0.0152769	-0.0267807	0.00666865	-0.00467359	-0.00025838	0.00862541	8.49e-05	0.0140167
male 18-24	-0.00332475	-0.00201688	0.0366636	0.0282308	-0.0168395	-0.0069409	-0.022015	-0.00852004	-0.0722546	-0.0269547
male 25-34	4.827e-05	-0.0007576	0.0404376	0.0105838	-0.0101571	-0.00937464	-0.0588635	0.00076899	-0.0237712	-0.0335208
male 35-44	0.0009301	0.00094536	0.0525359	-0.0046293	0.0158146	-0.00251271	-0.0431841	-0.0345162	-0.0427677	-0.0120073
male 45-54	9.758e-06	0.00114576	0.0122769	0.0158737	-0.00934689	0.00506152	-0.0466925	-0.0246548	-0.0348349	-0.00811162
male 55-64	0.00537354	0.00292703	0.0215093	0.00601493	0.0913663	-0.00393647	-0.0523681	0.0190241	0.00453001	0.0114225
male 65-74	0.00672243	0.00243134	0.00958046	0.00732137	0.00269112	0.00625795	-0.0304611	-0.00530464	0.00543327	0.0136968
male 74<	0.00585	-0.00208542	0.0096377	0.00253123	0.0104877	0.00346519	-0.00958288	-0.00516422	0.00210861	0.0124446
Log income	0.0022013	0.00196305	0.124965	2.90254	0.06603	-1.28935	5.9517	4.00207	1.01575	1.90008
Divorced/separated	3.018e-05	-0.006753	-0.00686384	-0.00410198	-0.00332651	0.00260699	-0.00818297	-0.00778085	-0.00845396	-8.304e-05
Widowed	-0.0033452	-0.00664934	-0.023414	0.00568062	0.0333178	0.00260699	0.0144542	-0.0979944	0.00497636	0.0107607
Single/never married	-0.00352025	-0.00225927	0.0421014	-0.0656951	0.0230927	0.0212209	-0.0267859	0.029508	-0.120863	-0.112753
Insurance coverage	0.00125682	0.00151076	0.176899	-0.135488	0.087841	0.150825	-0.213236	0.00116398	0.395314	0.325083
Herder	-0.0158787	-0.0229515	-0.0115825	0.0347243	-0.0811818	-0.115132	0.0302661	0.0334143	-0.0206329	0.0106558
Self-employed	0.00221053	0.0289219	0.0235561	-0.019579	-0.1146	-0.0100727	0.125065	0.0358736	-0.00427718	-0.00966113
Inactive	0.00083032	-0.00442085	0.0556661	0.0979192	-0.0953671	-0.0264233	-0.0341923	-0.104271	0.00428483	0.0841841
Unemployed	-0.0132164	-0.0209638	0.0245575	0.0146869	-0.0605392	-0.0146997	0.0117869	-0.0428569	0.019707	0.018377
Secondary education	-0.00406281	-0.00607015	0.133304	0.212252	-0.079482	-0.370701	0.3536	0.202527	-0.0152996	-0.0341435
Vocational	0.00754713	0.00515142	0.0355133	0.0630719	-0.0111404	-0.0907495	-0.00819	0.0533471	0.0171918	0.00977119
Higher education	0.021266	0.0236309	0.163069	0.171657	-0.0752441	-0.222221	0.1986	0.0784158	0.0172552	0.00644813
Rural	-0.0114003	0.00747696	-0.149287	0.0690302	0.468647	-0.863733	0.00098459	0.479589	0.109699	-0.133685
Household size	-0.00153547	-0.00134454	-0.0261076	-0.00729079	0.0701079	0.119136	0.0169754	-0.0311965	0.0464588	-0.121755
