# Supplementary material for: Income-related inequalities in health care utilization in Mongolia, 2007/2008–2012
Source: Int J Equity Health. 2015 Jul 25;14:57. doi: 10.1186/s12939-015-0185-8 (PMC4514452; doi:10.1186/s12939-015-0185-8)
Supplement: Additional file 2: — Oaxaca-type decomposition of change in concentration index for health utilization variables, Mongolia, 2007/2008–2012. [file 12939_2015_185_MOESM2_ESM.xlsx]

## Sheet: Additional file 2
Oaxaca-type decomposition of change in concentration index for health utilization variables, Mongolia, 2008-2012
	Tertiary level hospital outpatient visit			FGP /soum hospital outpatient visit			Private hospital outptient visit			Hospitalization
	ΔCη	ΔηC	total	ΔCη	ΔηC	total	ΔCη	ΔηC	total	ΔCη	ΔηC	total
Disability	-5.91039e-05	-0.000417792	-0.000476896	8.52362e-06	0.000212059	0.000220582	7.27605e-05	9.27333e-05	0.000165494	-8.3492e-05	-0.000194965	-0.000278457
The number of work/school days	0.000218879	-7.2386e-06	0.000211641	-0.000125253	0.000236766	0.000111513	0.000134066	-8.02414e-05	5.38248e-05	4.45255e-05	5.31624e-06	4.98418e-05
health problem in last month	0.000237578	-1.0353e-06	0.000236543	0.00032585	4.26133e-05	0.000368464	0.000267274	-1.14581e-05	0.000255816	4.11634e-05	-1.70901e-06	3.94544e-05
female 25-34	6.50706e-06	-4.4651e-05	-3.81439e-05	-1.01154e-05	1.54319e-05	5.31646e-06	1.07072e-05	5.29694e-05	6.36766e-05	-6.2908e-06	1.27884e-05	6.49761e-06
female 35-44	3.82703e-06	-4.55557e-05	-4.17287e-05	-2.36863e-06	9.92368e-06	7.55506e-06	2.49514e-06	-2.02058e-05	-1.77106e-05	-1.25264e-06	9.78976e-06	8.53712e-06
female 45-54	1.05445e-05	3.07055e-05	4.12499e-05	6.20347e-06	2.79888e-05	3.41922e-05	-2.11237e-05	2.19654e-05	8.41654e-07	1.55946e-05	2.36551e-05	3.92497e-05
female 55-64	7.41724e-06	-5.55225e-05	-4.81053e-05	-3.22721e-05	7.84834e-05	4.62113e-05	-5.31862e-05	5.17385e-05	-1.44767e-06	-0.000112637	0.000144128	3.14913e-05
female 65-74	4.45015e-05	-4.30593e-06	4.01955e-05	-0.000119323	-9.19741e-06	-0.00012852	1.70471e-05	4.96955e-05	6.67426e-05	-8.5702e-05	-1.17563e-05	-9.74583e-05
female 74<	4.37222e-05	0.000178725	0.000222447	7.6301e-06	4.81991e-05	5.58292e-05	-1.40818e-05	-3.77518e-05	-5.18337e-05	-2.28836e-05	-5.92034e-05	-8.20871e-05
male 18-24	3.69222e-05	2.80371e-05	6.49593e-05	-9.07779e-06	-3.29104e-05	-4.19882e-05	-1.11431e-05	-4.48674e-05	-5.60105e-05	-3.52533e-05	-0.000150611	-0.000185864
male 25-34	-8.52917e-06	-1.44104e-06	-9.97021e-06	7.55474e-06	3.77708e-08	7.59251e-06	-6.19706e-07	2.87846e-06	2.25875e-06	2.70134e-05	-4.70612e-07	2.65428e-05
male 35-44	-7.06431e-08	-5.31694e-05	-5.324e-05	-3.8344e-08	-1.70462e-05	-1.70845e-05	-5.26717e-07	8.06199e-06	7.53527e-06	-1.83232e-07	2.86102e-05	2.8427e-05
male 45-54	1.80326e-05	3.50975e-08	1.80677e-05	5.7499e-06	1.40597e-07	5.89049e-06	-2.80079e-05	2.15044e-07	-2.77929e-05	-9.21482e-06	2.60766e-07	-8.95405e-06
male 55-64	-1.47156e-05	-8.32598e-05	-9.79754e-05	9.63061e-06	-0.000512113	-0.000502483	-4.65426e-05	0.000383629	0.000337086	-2.79453e-05	3.70372e-05	9.09187e-06
male 65-74	-3.14167e-05	-1.51866e-05	-4.66032e-05	-2.68534e-05	2.39778e-05	-2.87566e-06	2.27627e-05	0.000169112	0.000191875	-5.87742e-05	5.5551e-05	-3.2232e-06
male 74<	-2.00864e-05	-4.15728e-05	-6.16592e-05	-2.74977e-05	-4.10817e-05	-6.85795e-05	4.09803e-05	2.58492e-05	6.68294e-05	-9.87534e-05	6.04657e-05	-3.82876e-05
Log income	-0.00069153	0.00611427	0.00542274	0.000307187	-0.00298359	-0.0026764	-0.000953494	-0.00429171	-0.00524521	-0.000452694	0.00194668	0.00149399
Divorced/separated	2.78245e-05	8.33529e-08	2.79078e-05	-1.76837e-05	1.79073e-07	-1.75046e-05	5.27789e-05	1.2136e-08	5.2791e-05	5.63275e-07	2.52634e-07	8.1591e-07
Widowed	-1.87696e-05	-9.73274e-05	-0.000116097	-8.61386e-06	0.000102734	9.41198e-05	0.000323787	0.000376163	0.00069995	-3.55549e-05	-1.93498e-05	-5.49048e-05
Single/never married	-8.28403e-05	0.000379471	0.000296631	2.67592e-05	6.58913e-06	3.33483e-05	3.72089e-05	-0.000198168	-0.000160959	-0.00014218	-2.85476e-05	-0.000170727
Insurance coverage	-3.44059e-05	-0.000392614	-0.00042702	3.83006e-05	7.916e-05	0.000117461	2.95581e-07	0.000269462	0.000269758	8.25515e-05	-8.82681e-05	-5.71666e-06
Herder	-0.000245596	-0.000735291	-0.000980887	0.000814297	0.000539079	0.00135338	-0.000236331	-4.99896e-05	-0.000286321	-7.53657e-05	-0.000496823	-0.000572189
Self-employed	-0.000522982	-9.53515e-05	-0.000618334	-0.000269055	0.000231062	-3.79937e-05	0.000958232	-0.00019716	0.000761072	-0.000258062	-1.19014e-05	-0.000269963
Inactive	-0.00051419	3.50836e-05	-0.000479107	0.000138753	5.72454e-05	0.000195999	0.000547544	-5.81876e-05	0.000489357	-0.000442065	6.6342e-05	-0.000375723
Unemployed	-0.000113786	0.000130454	1.66684e-05	0.000113885	-0.000605834	-0.000491949	0.000332031	0.000722194	0.00105422	-0.000142374	1.75778e-05	-0.000124796
Secondary education	-0.000426063	-0.000320753	-0.000746816	0.000744123	0.00118317	0.00192729	-0.000406541	0.000613779	0.000207238	6.85376e-05	7.65589e-05	0.000145096
Vocational	-0.000151102	0.000207988	5.68862e-05	0.00021741	-0.00060082	-0.000383411	-0.000127804	0.000464428	0.000336624	-2.34089e-05	-5.60042e-05	-7.94132e-05
Higher education	0.000405947	0.000182626	0.000588574	-0.000525527	-0.00312562	-0.00365114	0.000185444	-0.00255584	-0.00237039	1.52491e-05	-0.000229823	-0.000214574
Rural	0.0013031	-0.00248888	-0.00118578	-0.0163049	0.0151895	-0.00111539	0.00905332	-0.00545623	0.00359709	-0.00252361	0.00277465	0.000251042
Household size	-1.39203e-06	-2.88927e-05	-3.02848e-05	2.27467e-05	-7.52815e-05	-5.25348e-05	-5.95635e-06	7.39665e-05	6.80102e-05	-2.32466e-05	0.000258287	0.00023504
Residual			0.000414137			0.00160312			0.00136958			0.00109723
Total	-0.000571776	0.00235764	0.0022	-0.014684	0.0100809	-0.003	0.0101534	-0.00962296	0.0019	-0.00436574	0.00416851	0.0009
